# Supplementary material for: The optimal vaccination strategy to control COVID-19: a modeling study in Wuhan City, China
Source: Infect Dis Poverty. 2021 Dec 28;10:140. doi: 10.1186/s40249-021-00922-4 (PMC8712277; doi:10.1186/s40249-021-00922-4)
Supplement: Supplementary file 1 — Additional file 1: Table S1. The data of illness onset of four age groups in Wuhan City. [file 40249_2021_922_MOESM1_ESM.xlsx]

## Sheet: Sheet1
Table S1. The data of illness onset of four age groups in Wuhan City.
Date	≤ 14 years	15-44 years	45-64 years	≥ 65 years
2019-12-02	0	1	0	0
2019-12-03	0	0	0	0
2019-12-04	0	0	0	0
2019-12-05	0	0	0	0
2019-12-06	0	0	0	0
2019-12-07	0	0	0	0
2019-12-08	0	1	0	0
2019-12-09	0	0	0	0
2019-12-10	0	0	0	0
2019-12-11	0	0	1	0
2019-12-12	0	0	1	3
2019-12-13	0	0	0	0
2019-12-14	0	0	0	0
2019-12-15	0	1	1	2
2019-12-16	0	0	0	1
2019-12-17	0	2	2	3
2019-12-18	0	1	1	1
2019-12-19	0	2	0	0
2019-12-20	0	1	5	5
2019-12-21	0	1	2	2
2019-12-22	0	1	7	2
2019-12-23	0	5	5	1
2019-12-24	0	1	8	3
2019-12-25	0	5	6	2
2019-12-26	0	1	3	3
2019-12-27	0	6	12	7
2019-12-28	0	1	6	4
2019-12-29	0	2	6	6
2019-12-30	0	3	12	6
2019-12-31	0	2	5	8
2020-01-01	0	10	33	26
2020-01-02	1	12	33	15
2020-01-03	0	8	33	22
2020-01-04	0	5	25	14
2020-01-05	0	13	32	31
2020-01-06	0	14	26	23
2020-01-07	0	16	25	28
2020-01-08	0	19	60	38
2020-01-09	0	17	54	38
2020-01-10	0	27	85	64
2020-01-11	0	26	77	56
2020-01-12	0	45	85	72
2020-01-13	0	54	125	97
2020-01-14	0	58	133	96
2020-01-15	1	84	180	106
2020-01-16	0	98	199	145
2020-01-17	1	125	260	161
2020-01-18	1	162	271	185
2020-01-19	4	174	280	181
2020-01-20	2	348	515	321
2020-01-21	6	320	530	302
2020-01-22	2	414	653	407
2020-01-23	1	490	845	496
2020-01-24	9	522	861	546
2020-01-25	4	480	850	594
2020-01-26	2	514	887	579
2020-01-27	5	479	778	614
2020-01-28	11	515	860	563
2020-01-29	5	431	697	446
2020-01-30	10	463	821	521
2020-01-31	7	380	681	511
2020-02-01	17	857	1374	986
2020-02-02	11	443	715	529
2020-02-03	20	419	646	506
2020-02-04	19	408	613	395
2020-02-05	18	423	648	482
2020-02-06	13	341	475	376
2020-02-07	15	322	494	364
2020-02-08	26	303	454	330
2020-02-09	31	233	322	235
2020-02-10	34	323	485	354
2020-02-11	42	260	299	218
2020-02-12	20	303	374	281
2020-02-13	18	296	371	239
2020-02-14	26	223	253	216
2020-02-15	8	209	211	139
2020-02-16	24	159	199	122
2020-02-17	25	244	252	126
2020-02-18	43	195	184	139
2020-02-19	13	114	81	80
2020-02-20	23	68	86	80
2020-02-21	16	125	83	36
2020-02-22	15	57	56	94
2020-02-23	7	33	44	77
2020-02-24	8	44	60	64
2020-02-25	5	31	67	82
2020-02-26	8	31	39	37
2020-02-27	5	24	27	34
2020-02-28	2	18	23	29
2020-02-29	1	12	15	18
2020-03-01	3	18	18	16
2020-03-02	0	11	17	10
2020-03-03	2	10	14	14
2020-03-04	1	5	12	5
2020-03-05	3	6	8	6
2020-03-06	1	1	1	5
2020-03-07	0	1	4	3
2020-03-08	0	0	3	1
2020-03-09	0	1	1	1
2020-03-10	0	0	0	0
2020-03-11	0	0	0	0
2020-03-12	0	0	1	0
2020-03-13	0	0	0	2
2020-03-14	0	1	0	0
2020-03-15	0	0	0	0
2020-03-16	0	1	0	0
