# Supplementary material for: The optimal vaccination strategy to control COVID-19: a modeling study in Wuhan City, China
Source: Infect Dis Poverty. 2021 Dec 28;10:140. doi: 10.1186/s40249-021-00922-4 (PMC8712277; doi:10.1186/s40249-021-00922-4)
Supplement: Supplementary file 2 — Additional file 2: Text S1. Equations of Model 2 and Model 3. [file 40249_2021_922_MOESM2_ESM.xlsx]

## Sheet: Sheet1
Table S2. Description and source of parameters in the age-specific model.
Scenario	Condition	Fixed parameter	Varied parameter
Scenario I
I	Vaccinated total population	j = 0.1, l = 0.7	di = 0.001, 0.0005, …, 0.097; 0, 0.01, 0.1
II	Measles vaccine in total population	j = 0.0333, l = 0.9	di = 0.00001, 0.0001, 0.001, …, 0.1
III	High VE of influenza vaccine in total population	j = 0.1, l = 0.7	di = 0.00001, 0.0001, 0.001, …, 0.1
IV	Low VE of influenza vaccine in total population	j = 0.1, l = 0.3	di = 0.00001, 0.0001, 0.001, …, 0.1
V	Vaccinated age group 1	j = 0.1, l = 0.7	d1 = 0.00001, 0.0001, 0.001, …, 0.1
VI	Vaccinated age group 2	j = 0.1, l = 0.7	d2 = 0.00001, 0.0001, 0.001, …, 0.1
VII	Vaccinated age group 3	j = 0.1, l = 0.7	d3 = 0.00001, 0.0001, 0.001, …, 0.1
VIII	Vaccinated age group 4	j = 0.1, l = 0.7	d4 = 0.00001, 0.0001, 0.001, …, 0.1
IX	Different VE in total population	j = 0.1, di = 0.1	l = 0.1, 0.2, …, 1
X	With immunity after different periods in total population	l = 0.1, di = 0.1	j = 0.033, 0.04, 0.05, 0.067, 0.1
XI	Vaccinated total population and each age group	j = 0.1, l = 0.7	di = 0.01, 0.02, 0.03, …, 0.1
Scenario II
XII	H1N1 vaccine in total population	j = 0.1, x = 0.6, y = 0.6, z = 0.33	di = 0.001, 0.0005, …, 0.097; 0, 0.01, 0.1
XIII	H1N1 vaccine in total population	j = 0.1, x = 0.6, y = 0.6, z = 0.33	di = 0.00001, 0.0001, 0.001, …, 0.1
XIV	Vaccinated age group 1	j = 0.1, x = 0.6, y = 0.6, z = 0.33	d1 = 0.00001, 0.0001, 0.001, …, 0.1
XV	Vaccinated age group 2	j = 0.1, x = 0.6, y = 0.6, z = 0.33	d2 = 0.00001, 0.0001, 0.001, …, 0.1
XVI	Vaccinated age group 3	j = 0.1, x = 0.6, y = 0.6, z = 0.33	d3 = 0.00001, 0.0001, 0.001, …, 0.1
XVII	Vaccinated age group 4	j = 0.1, x = 0.6, y = 0.6, z = 0.33	d4 = 0.00001, 0.0001, 0.001, …, 0.1
XVIII	H1N1 vaccine in total population	j = 0.1, x = 0.6, y = 0.6, z = 0.33	di = 0.01, 0.02, 0.03, …, 0.1
XIX	Vaccinated total population and each age group	j = 0.1, x = 0.6, y = 0.6, z = 0.33	di = 0.01, 0.02, 0.03, …, 0.1
