# Supplementary material for: The optimal vaccination strategy to control COVID-19: a modeling study in Wuhan City, China
Source: Infect Dis Poverty. 2021 Dec 28;10:140. doi: 10.1186/s40249-021-00922-4 (PMC8712277; doi:10.1186/s40249-021-00922-4)
Supplement: Supplementary file 3 — Additional file 3: Table S2. Description and source of parameters in the age-specific model. [file 40249_2021_922_MOESM3_ESM.xlsx]

## Sheet: Sheet1
Table S3. Five indicators and vaccination coverage of scene XI and scene XIX.
Scene	Vaccinated age group 2							Vaccinated age group 3							Vaccinated age group 4
	TN	TAR	DO	PT	NP	Vaccination coverage		TN	TAR	DO	PT	NP	Vaccination coverage		TN	TAR	DO	PT	NP	Vaccination coverage
XI
0.01	5749460	0.52	254	94	184569	0.94		6663532	0.6	208	87	293068	0.78		6788788	0.61	210	86	315228	0.53
0.02	5127226	0.46	301	101	129585	0.69		6579727	0.59	207	88	284082	0.83		6806199	0.61	211	87	318031	0.62
0.03	4872071	0.44	331	107	109077	0.81		6514678	0.59	207	89	280007	0.86		6815636	0.62	212	87	319163	0.67
0.04	4796716	0.43	345	111	101830	0.87		6465538	0.58	208	90	278092	0.87		6820758	0.62	213	88	320448	0.71
0.05	4780964	0.43	351	114	99288	0.89		6428114	0.58	209	90	276535	0.88		6823565	0.62	213	88	321273	0.74
0.06	4782003	0.43	354	116	98377	0.9		6399037	0.58	209	91	276103	0.89		6825122	0.62	213	88	321665	0.76
0.07	4787141	0.43	356	118	98062	0.91		6375958	0.58	210	91	275661	0.89		6826001	0.62	213	88	321837	0.79
0.08	4792797	0.43	357	119	97974	0.91		6357277	0.57	210	91	275079	0.89		6826511	0.62	213	88	321897	0.8
0.09	4798025	0.43	357	120	97947	0.91		6341920	0.57	210	92	274450	0.9		6826811	0.62	213	88	321896	0.83
0.1	4802639	0.43	358	120	97964	0.92		6329126	0.57	211	92	274421	0.9		6826995	0.62	213	88	321864	0.84
XIX
0.01	6426008	0.58	1183	68	325352	0.47		5008866	0.45	206	101	101654	0.57		6500326	0.59	1257	63	399756	0.62
0.02	6371604	0.58	1089	73	261064	0.46		4857366	0.44	211	106	90772	0.67		6500184	0.59	1257	64	401522	0.66
0.03	6336943	0.57	985	78	210296	0.53		4786326	0.43	214	109	86134	0.73		6500098	0.59	1257	64	402269	0.7
0.04	6293266	0.57	1161	83	174270	0.69		4753761	0.43	216	111	84138	0.78		6500038	0.59	1257	64	402262	0.71
0.05	6108541	0.55	1331	86	151516	0.8		4737926	0.43	217	112	83258	0.81		6500007	0.59	1258	64	401932	0.74
0.06	5768699	0.52	1312	90	137993	0.85		4729504	0.43	217	112	82810	0.83		6499982	0.59	1258	64	401481	0.75
0.07	5424496	0.49	1018	93	130171	0.87		4724554	0.43	217	113	82605	0.85		6499967	0.59	1258	65	402033	0.77
0.08	5277243	0.48	196	95	125805	0.88		4721372	0.43	217	113	82459	0.86		6499955	0.59	1258	65	402508	0.78
0.09	5219537	0.47	189	97	123246	0.89		4719167	0.43	217	114	82369	0.87		6499950	0.59	1258	65	402840	0.79
0.1	5189445	0.47	188	98	121696	0.9		4717545	0.43	217	114	82318	0.88		6499946	0.59	1258	65	403077	0.81
