# Supplementary material for: The optimal vaccination strategy to control COVID-19: a modeling study in Wuhan City, China
Source: Infect Dis Poverty. 2021 Dec 28;10:140. doi: 10.1186/s40249-021-00922-4 (PMC8712277; doi:10.1186/s40249-021-00922-4)
Supplement: Supplementary file 4 — Additional file 4: Table S3. Five indicators and vaccination coverage of scene XI and scene XIX. [file 40249_2021_922_MOESM4_ESM.xlsx]

## Sheet: Sheet1
Table S4. Simulated no intervention (predicting the curve after lockdown) in Wuhan City.
No intervention	TN	TAR	DO	PT	NP
Total	6776654	0.61	205	84	311342
Age group 1	23595	0.02	172	94	792
Age group 2	3136946	0.6	205	87	135616
Age group 3	2823084	0.84	108	84	148321
Age group 4	793029	0.64	138	80	43328
Table S5. Simulated different vaccination rates from scene II to V
Scene	i = 0.00001						i = 0.0001						i = 0.001						i = 0.01						i = 0.1
	TN	TAR	DO	PT	NP		TN	TAR	DO	PT	NP		TN	TAR	DO	PT	NP		TN	TAR	DO	PT	NP		TN	TAR	DO	PT	NP
II	6774290	0.61	205	84	311112		6752989	0.61	205	84	309026		6539888	0.59	210	85	288616		4396225	0.4	248	96	128063		4722	0	177	76	68
1	23573	0.02	172	94	792		23380	0.02	172	94	783		21509	0.02	173	95	705		8245	0.01	184	106	207		0	0	0	0	0
2	3135852	0.6	205	87	135511		3125986	0.6	205	87	134556		3026724	0.58	210	88	125905		1976600	0.38	248	100	55590		1710	0	177	77	25
3	2821936	0.84	108	108	148201		2811606	0.83	108	85	147220		2708996	0.8	111	85	136419		1758653	0.52	227	96	56290		1702	0	176	77	24
4	792928	0.64	139	80	43300		792017	0.64	146	80	43042		782659	0.63	170	81	40644		652727	0.53	228	91	20780		1309	0	170	77	19
III	6775239	0.61	205	84	311136		6762488	0.61	206	84	309240		6635537	0.6	211	85	290603		5471815	0.49	274	102	148298		4026365	0.36	601	278	39534
1	23577	0.02	172	94	792		23412	0.02	172	94	784		21824	0.02	174	95	711		10602	0.01	201	112	248		4168	0	433	291	40
2	3136422	0.6	205	87	135521		3131693	0.6	206	87	134643		3083900	0.59	211	89	127181		2575146	0.49	274	106	66569		1842757	0.35	601	285	17946
3	2822220	0.84	108	85	148214		2814457	0.83	108	85	147342		2737861	0.81	112	86	137499		2110358	0.63	248	102	63235		1461579	0.43	587	279	14537
4	793020	0.64	139	80	43302		792926	0.64	141	80	43063		791953	0.64	159	81	40860		775708	0.63	232	97	23653		717861	0.58	543	268	7711
IV	6776066	0.61	205	84	311277		6770783	0.61	205	84	310685		6719360	0.61	206	84	304534		6356952	0.57	213	88	260535		6127075	0.55	232	101	214987
1	23587	0.02	172	94	792		23515	0.02	172	94	789		22830	0.02	172	94	761		18305	0.01	173	98	572		14916	0.01	191	111	416
2	3137010	0.6	205	87	135602		3137562	0.6	205	87	135474		3142719	0.6	206	88	134482		3171261	0.61	213	91	124822		3191856	0.61	232	104	111061
3	2822440	0.84	108	84	148261		2816677	0.83	108	85	147822		2760787	0.82	109	85	143381		2374403	0.7	120	88	109123		2127381	0.63	217	101	78948
4	793029	0.64	138	80	43321		793029	0.64	138	80	43261		793025	0.64	139	81	42602		792983	0.64	148	84	38596		792923	0.64	166	96	33759
V	6776502	0.61	205	84	311329		6775141	0.61	205	84	311216		6762078	0.61	205	84	310105		6674115	0.6	206	85	301824		6598335	0.6	209	86	292657
1	23581	0.02	172	94	792		23455	0.02	172	94	788		22245	0.02	171	94	748		14187	0.01	164	94	479		6942	0.01	161	97	229
2	3136805	0.6	205	87	135607		3135516	0.6	205	87	135525		3123146	0.6	205	87	134723		3039404	0.58	206	88	129668		2964928	0.57	209	90	124465
3	2823087	0.84	108	84	148316		2823142	0.84	108	85	148287		2823657	0.84	108	85	148084		2827493	0.84	109	85	145922		2833433	0.84	112	87	143249
4	793029	0.64	138	80	43327		793029	0.64	138	80	43319		793029	0.64	138	80	43242		793031	0.64	139	81	42708		793033	0.64	141	82	41953
VI	6775436	0.61	205	84	311169		6764482	0.61	205	84	309594		6656252	0.6	210	85	294229		5749432	0.52	254	93	184569		4802585	0.43	357	119	97964
1	23591	0.02	172	94	792		23554	0.02	172	94	789		23195	0.02	174	95	759		20024	0.02	198	104	520		16665	0.01	263	132	300
2	3136516	0.6	205	87	135538		3132632	0.6	205	87	134824		3093961	0.59	210	88	128595		2739775	0.53	254	98	82037		2310030	0.44	357	131	42553
3	2822300	0.84	108	85	148225		2815266	0.83	108	85	147469		2746064	0.81	111	85	139190		2196594	0.65	211	93	81640		1682900	0.5	292	120	41867
4	793029	0.64	138	80	43318		793029	0.64	138	80	43229		793032	0.64	139	81	42421		793038	0.64	150	87	35349		792990	0.64	207	112	25715
VII	6776556	0.61	205	84	311317		6775656	0.61	205	84	311091		6766574	0.61	206	84	308777		6681718	0.6	211	86	293068		6371723	0.58	211	91	274421
1	23595	0.02	172	94	792		23592	0.02	172	94	792		23563	0.02	172	94	788		23259	0.02	174	96	759		22038	0.02	177	101	715
2	3136920	0.6	205	87	135607		3136657	0.6	205	87	135520		3134174	0.6	206	88	134713		3120022	0.6	211	89	130312		3137425	0.6	211	94	129400
3	2823012	0.84	108	84	148302		2822378	0.84	108	85	148187		2815807	0.83	108	85	147044		2745404	0.81	112	87	136662		2419225	0.72	113	91	120356
4	793030	0.64	138	80	43326		793029	0.64	138	80	43309		793030	0.64	138	80	43123		793032	0.64	140	82	41994		793035	0.64	145	86	40868
VIII	6776711	0.61	205	84	311347		6777203	0.61	205	84	311393		6782013	0.61	205	84	311782		6819291	0.62	208	85	315228		6871270	0.62	212	87	321864
1	23595	0.02	172	94	792		23596	0.02	172	94	792.577		23608	0.02	172	94	793		23699	0.02	174	95	800		23823	0.02	176	97	811
2	3137028	0.6	205	87	135618		3137744	0.6	205	87	135634		3144696	0.6	205	87	135782		3196990	0.61	208	88	137541		3268779	0.63	212	90	139784
3	2823068	0.84	108	84	148321		2822937	0.84	108	85	148341		2821664	0.84	107	85	148604		2812745	0.83	107	85	149555		2799688	0.83	107	87	151495
4	793020	0.64	139	80	43315		792926	0.64	141	80	43195		792045	0.64	156	80	42016		785857	0.63	178	83	34930		778980	0.63	188	89	34451
Table S6. Simulated different values of  of scene IX.
Scene	l = 1						l = 0.9						l = 0.8						l = 0.7						l = 0.6						l = 0.5						l = 0.4						l = 0.3						l = 0.2
	TN	TAR	DO	PT	NP		TN	TAR	DO	PT	NP		TN	TAR	DO	PT	NP		TN	TAR	DO	PT	NP		TN	TAR	DO	PT	NP		TN	TAR	DO	PT	NP		TN	TAR	DO	PT	NP		TN	TAR	DO	PT	NP		TN
IX	0	0	0	0	0		0	0	0	0	0		531227	0.05	3804	1862	455		4026365	0.36	601	278	29535		5220944	0.47	389	176	90262		5738353	0.52	306	136	137033		6127075	0	232	114	178328		6202355	0.56	212	101	214987		6246173
1	0	0	0	0	0		0	0	0	0	0		0	0	0	0	0		4168	0	433	291	40		7251	0.01	294	188	116		9976	0.01	239	148	208		14916	0.01	191	111	416		17253	0.01	179	102	525		19539
2	0	0	0	0	0		0	0	0	0	0		199189	0.04	3804	1871	170		1842757	0.35	601	285	17946		2564442	0.49	389	181	43808		2911306	0.56	306	140	68663		3191856	0.61	232	104	111061		3248990	0.62	212	94	128859		3282588
3	0	0	0	0	0		0	0	0	0	0		191305	0.06	3784	1864	164		1461579	0.43	587	279	14537		1868448	0.55	375	177	33266		2026431	0.6	292	137	50468		2127381	0.63	217	101	78948		2143100	0.64	196	92	90618		2151019
4	0	0	0	0	0		0	0	0	0	0		140733	0.11	3676	1848	121		717861	0.58	543	268	7711		780803	0.63	331	168	15823		790640	0.64	245	130	22768		792923	0.64	166	96	33759		793013	0.64	149	87	38230		793028
Table S7. Simulated different values of  of scene X.
Scene	j = 1						j = 0.2						j = 0.1						j = 0.067						j = 0.05						j = 0.04						j = 0.033
	TN	TAR	DO	PT	NP		TN	TAR	DO	PT	NP		TN	TAR	DO	PT	NP		TN	TAR	DO	PT	NP		TN	TAR	DO	PT	NP		TN	TAR	DO	PT	NP		TN	TAR	DO	PT	NP
X	4026318	0.36	645	322	39533		4026325	0.36	626	303	39530		4026365	0.36	601	278	39534		4026640	0.36	577	254	39553		4028736	0.36	552	229	39689		4040314	0.36	525	204	40433		4078737	0	494	179	43113
1	4168	0	477	335	40		4168	0	457	315	40		4168	0	433	291	40		4169	0	409	267	40		4173	0	384	242	40		4197	0	358	217	41		4284	0	332	193	43
2	1842732	0.35	645	329	17943		1842735	0.35	626	309	17944		1842757	0.35	601	285	17946		1842909	0.35	577	261	17952		1844081	0.35	552	236	18012		1850644	0.36	525	211	18336		1872764	0.36	494	187	19416
3	1461561	0.43	630	323	14537		1461564	0.43	611	304	14535		1461579	0.43	587	279	14537		1461679	0.43	562	255	14544		1462434	0.43	537	230	14594		1466559	0.43	510	205	14867		1480075	0.44	479	181	15763
4	717857	0.58	587	311	7710		717858	0.58	568	292	7711		717861	0.58	543	268	7711		717883	0.58	519	243	7715		718048	0.58	494	219	7746		718914	0.58	467	194	7912		721614	0.58	437	170	8427
[truncated: 9 more columns]
