# Supplementary material for: The optimal vaccination strategy to control COVID-19: a modeling study in Wuhan City, China
Source: Infect Dis Poverty. 2021 Dec 28;10:140. doi: 10.1186/s40249-021-00922-4 (PMC8712277; doi:10.1186/s40249-021-00922-4)
Supplement: Supplementary file 5 — Additional file 5: Tables S4‒S7. Simulation different vaccination scenes. [file 40249_2021_922_MOESM5_ESM.xlsx]

## Sheet: Sheet1
Table S8. Simulated different vaccination rates in no vaccinated group from scene XIII to XVII.
Scene	di = 0.00001						di = 0.0001						di = 0.001						di = 0.01						di = 0.1
	TN	TAR	DO	PT	NP		TN	TAR	DO	PT	NP		TN	TAR	DO	PT	NP		TN	TAR	DO	PT	NP		TN	TAR	DO	PT	NP
XIII	6497021	0.59	1255	62	400147		6465539	0.58	1238	62	397852		6160603	0.56	1088	62	373972		3741918	0.34	455	68	196772		1603	0	131	60	26
1	212897	0.17	1255	78	1510		208497	0.17	1238	78	1497		170420	0.14	1088	78	1371		33886	0.03	455	81	536		0	0	0	0	0
2	3333127	0.64	129	64	214877		3318475	0.64	129	64	213649		3174149	0.61	129	64	200738		1943210	0.37	134	70	104158		615	0	131	60	10
3	2158417	0.64	125	63	141967		2149166	0.64	125	63	141215		2057988	0.61	126	63	133247		1277498	0.38	130	68	70315		564	0	130	61	9
4	792580	0.64	117	60	56425		789400	0.64	117	60	56135		758046	0.61	117	60	53059		487324	0.39	120	65	29437		425	0	122	61	7
XIV	6500122	0.59	1255	62	400400		6496473	0.59	1239	62	400398		6464663	0.58	1093	62	400375		6341887	0.57	480	62	400195		6287498	0.57	129	62	399890
1	212982	0.17	1255	78	1511		209334	0.17	1239	77	1502		177526	0.14	1093	77	1421		54748	0.04	480	76	823		359	0	101	69	14
2	3334759	0.64	129	64	215013		3334758	0.64	129	64	215013		3334757	0.64	129	64	215015		3334760	0.64	129	64	215031		3334760	0.64	129	64	215062
3	2159447	0.64	125	63	142050		2159447	0.64	125	63	142050		2159446	0.64	125	63	142051		2159446	0.64	125	63	142057		2159446	0.64	125	63	142068
4	792934	0.64	117	60	56457		792934	0.64	117	60	56457		792934	0.64	117	60	56457		792934	0.64	117	60	56460		792934	0.64	117	60	56464
XV	6498817	0.59	1256	62	400241		6483414	0.59	1256	62	398796		6331856	0.57	1250	62	383701		5051952	0.46	1183	66	269360		2907176	0.26	190	94	84225
1	213309	0.17	1256	78	1511		212556	0.17	1256	78	1507		205094	0.16	1250	78	1464		138585	0.11	1183	81	1093		14748	0.01	189	108	317
2	3333128	0.64	129	64	214879		3318477	0.64	129	64	213667		3174364	0.61	129	64	201161		1960845	0.38	133	69	106893		3637	0	135	87	79
3	2159447	0.64	125	63	142037		2159446	0.64	125	63	141914		2159457	0.64	126	63	140246		2159524	0.64	131	67	122986		2096321	0.62	190	97	59496
4	792934	0.64	117	60	56452		792934	0.64	117	60	56401		792942	0.64	117	60	55719		792998	0.64	121	64	49806		792470	0.64	184	92	26790
XVI	6499501	0.59	1256	62	400330		6490245	0.59	1256	62	399695		6399896	0.58	1256	62	393492		5684061	0.51	1257	62	344447		4384282	0.4	1257	63	259841
1	213392	0.17	1256	78	1511		213382	0.17	1256	78	1511		213288	0.17	1256	78	1508		212541	0.17	1257	78	1481		211182	0.17	1257	80	1441
2	3334759	0.64	129	64	215012		3334757	0.64	129	64	215004		3334756	0.64	129	64	214927		3334761	0.64	129	64	214107		3334764	0.64	130	65	212641
3	2158417	0.64	125	63	141980		2149172	0.64	125	63	141353		2058914	0.61	125	63	135236		1343821	0.4	123	63	87120		45393	0.01	105	62	2675
4	792934	0.64	117	60	56457		792934	0.64	117	60	56453		792938	0.64	125	60	56415		792938	0.64	117	60	55985		792944	0.64	118	61	55453
XVII	6500179	0.59	1256	62	400378		6496998	0.59	1256	62	400171		6465901	0.58	1256	62	398133		6216036	0.56	1257	62	380364		5728019	0.52	1258	64	353409
1	213393	0.17	1256	78	1511		213390	0.17	1256	78	1511		213363	0.17	1256	78	1511		213148	0.17	1257	78	1506		212726	0.17	1258	79	1497
2	3334758	0.64	129	64	215012		3334758	0.64	129	64	215006		3334759	0.64	129	64	214941		3334760	0.64	129	64	213978		3334762	0.64	130	65	212328
3	2159448	0.64	125	63	142050		2159447	0.64	125	63	142049		2159446	0.64	125	63	142033		2159448	0.64	126	63	141541		2159450	0.64	127	64	140399
4	792580	0.64	117	60	56431		789403	0.64	117	60	56197		758334	0.61	117	60	53907		508680	0.41	115	60	35609		21081	0.02	99	60	1313
Table S9. Simulated different vaccination rates in vaccinated group from scene XIII to XVII.
Scene	di = 0.00001						di = 0.0001						di = 0.001						di = 0.01						di = 0.1
	TN	TAR	DO	PT	NP		TN	TAR	DO	PT	NP		TN	TAR	DO	PT	NP		TN	TAR	DO	PT	NP		TN	TAR	DO	PT	NP
XIII	2999	0	95	64	178		32513	0	711	64	1779		319360	0.03	1122	65	17296		2645994	0.24	1168	71	125649		4546817	0.41	997	162	56613
1	0	0	0	0	0		2427	0	711	164	6		22375	0.02	1122	155	56		66597	0.05	1168	86	307		5204	0	303	174	62
2	1625	0	95	66	97		16278	0	107	66	963		160623	0.03	120	67	9359		1391671	0.27	153	73	67459		2147189	0.41	997	168	26332
3	1025	0	91	65	63		10279	0	103	65	629		101469	0.03	115	66	6096		882040	0.26	143	71	44432		1642216	0.49	869	163	20859
4	349	0	81	62	25		3529	0	92	62	245		34894	0.03	104	63	2372		305685	0.25	121	68	17897		752209	0.61	541	153	10645
XIV	0	0	0	0	0		2438	0	712	163	6		23281	0	1129	154	58		105019	0.01	1245	81	428		142313	0.01	1254	77	908
1	0	0	0	0	0		2438	0	712	164	6		23281	0.02	1129	155	58		105019	0.08	1245	82	428		142313	0.11	1254	78	908
2	0	0	0	0	0		0	0	0	0	0		0	0	0	0	0		0	0	0	0	0		0	0	0	0	0
3	0	0	0	0	0		0	0	0	0	0		0	0	0	0	0		0	0	0	0	0		0	0	0	0	0
4	0	0	0	0	0		0	0	0	0	0		0	0	0	0	0		0	0	0	0	0		0	0	0	0	0
XV	1625	0	95	65	97		16276	0	107	65	963		160407	0.01	120	66	9351		1374033	0.12	152	71	67518		2282276	0.21	188	107	48504
1	0	0	0	0	0		0	0	0	0	0		0	0	0	0	0		0	0	0	0	0		0	0	0	0	0
2	1625	0	95	66	97		16276	0	107	66	963		160407	0.03	120	67	9351		1374033	0.26	152	72	67518		2282276	0.44	188	108	48504
3	0	0	0	0	0		0	0	0	0	0		0	0	0	0	0		0	0	0	0	0		0	0	0	0	0
4	0	0	0	0	0		0	0	0	0	0		0	0	0	0	0		0	0	0	0	0		0	0	0	0	0
XVI	0	0	0	0	0		10269	0	103	64	629		100532	0.01	114	64	6148		815654	0.07	125	64	49205		2114132	0.19	131	65	124619
1	0	0	0	0	0		0	0	0	0	0		0	0	0	0	0		0	0	0	0	0		0	0	0	0	0
2	0	0	0	0	0		0	0	0	0	0		0	0	0	0	0		0	0	0	0	0		0	0	0	0	0
3	0	0	0	0	0		10269	0	103	65	629		100532	0.03	114	65	6148		815654	0.24	125	65	49205		2114132	0.63	131	66	124619
4	0	0	0	0	0		0	0	0	0	0		0	0	0	0	0		0	0	0	0	0		0	0	0	0	0
XVII	349	0	81	61	25		3526	0	92	61	244		34598	0	104	61	2396		284270	0.03	115	61	19470		0	0	0	0	0
1	0	0	0	0	0		0	0	0	0	0		0	0	0	0	0		0	0	0	0	0		0	0	0	0	0
2	0	0	0	0	0		0	0	0	0	0		0	0	0	0	0		0	0	0	0	0		0	0	0	0	0
3	0	0	0	0	0		0	0	0	0	0		0	0	0	0	0		0	0	0	0	0		0	0	0	0	0
4	349	0	81	62	25		3526	0	92	62	245		34598	0.03	104	62	2396		284270	0.23	115	62	19470		771905	0.62	121	64	51617
Table S10. Simulated different vaccination rates in total from scene XIII to XVII.
Scene	di = 0.00001						di = 0.0001						di = 0.001						di = 0.01						di = 0.1
	TN	TAR	DO	PT	NP		TN	TAR	DO	PT	NP		TN	TAR	DO	PT	NP		TN	TAR	DO	PT	NP		TN	TAR	DO	PT	NP
XIII	6497021	0.59	1255	62	400147		6465539	0.58	1238	62	397852		6160603	0.56	1088	62	373972		6387990	0.58	1168	69	315057		4548464	0.41	997	162	56613
1	212897	0.17	1255	78	1510		208497	0.17	1238	78	1497		170420	0.14	1088	78	1371		100547	0.08	1168	83	835		5205	0	303	174	62
2	3333127	0.64	129	64	214877		3318475	0.64	129	64	213649		3174149	0.61	129	64	200738		3334886	0.64	153	71	167395		2147819	0.41	997	168	26332
3	2158417	0.64	125	63	141967		2149166	0.64	125	63	141215		2057988	0.61	126	63	133247		2159543	0.64	144	69	111818		1642792	0.49	869	163	20859
4	792580	0.64	117	60	56425		789400	0.64	117	60	56135		758046	0.61	117	60	53059		793014	0.64	124	66	46048		752648	0.61	541	153	10645
XIV	6500122	0.59	1255	62	400400		6496473	0.59	1239	62	400398		6464663	0.58	1093	62	400375		6446971	0.58	1245	62	400338		6429821	0.58	1254	62	400251
1	212982	0.17	1255	78	1511		209334	0.17	1239	77	1502		177526	0.14	1093	77	1421		159832	0.13	1245	77	1237		142681	0.11	1254	78	917
2	3334759	0.64	129	64	215013		3334758	0.64	129	64	215013		3334757	0.64	129	64	215015		3334760	0.64	129	64	215031		3334760	0.64	129	64	215062
3	2159447	0.64	125	63	142050		2159447	0.64	125	63	142050		2159446	0.64	125	63	142051		2159446	0.64	125	63	142057		2159446	0.64	125	63	142068
4	792934	0.64	117	60	56457		792934	0.64	117	60	56457		792934	0.64	117	60	56457		792934	0.64	117	60	56460		792934	0.64	117	60	56464
XV	6498817	0.59	1256	62	400241		6483414	0.59	1256	62	398796		6331856	0.57	1250	62	383701		6425991	0.58	1183	67	325325		5189459	0.47	190	97	121696
1	213309	0.17	1256	78	1511		212556	0.17	1256	78	1507		205094	0.16	1250	78	1464		138585	0.11	1183	81	1093		14748	0.01	189	108	317
2	3333128	0.64	129	64	214879		3318477	0.64	129	64	213667		3174364	0.61	129	64	201161		3334884	0.64	152	70	170204		2285920	0.44	188	108	48534
3	2159447	0.64	125	63	142037		2159446	0.64	125	63	141914		2159457	0.64	126	63	140246		2159524	0.64	131	67	122986		2096321	0.62	190	97	59496
4	792934	0.64	117	60	56452		792934	0.64	117	60	56401		792942	0.64	117	60	55719		792998	0.64	121	64	49806		792470	0.64	184	92	26790
XVI	6499501	0.59	1256	62	400330		6490245	0.59	1256	62	399695		6399896	0.58	1256	62	393492		4898407	0.44	202	63	389624		4624965	0.42	219	64	378275
1	213392	0.17	1256	78	1511		213382	0.17	1256	78	1511		213288	0.17	1256	78	1508		12293	0.01	202	115	227		10451	0.01	219	130	167
2	3334759	0.64	129	64	215012		3334757	0.64	129	64	215004		3334756	0.64	129	64	214927		2211737	0.42	200	115	42038		2144396	0.41	217	128	36426
3	2158417	0.64	125	63	141980		2149172	0.64	125	63	141353		2058914	0.61	125	63	135236		1882685	0.56	202	105	41398		1679680	0.5	219	122	30108
4	792934	0.64	117	60	56457		792934	0.64	117	60	56453		792938	0.64	125	60	56415		791692	0.64	199	97	22905		790439	0.64	218	109	19165
XVII	6500179	0.59	1256	62	400378		6496998	0.59	1256	62	400171		6465901	0.58	1256	62	398133		6500310	0.59	1257	62	399756		6499928	0.59	1258	64	403077
1	213393	0.17	1256	78	1511		213390	0.17	1256	78	1511		213363	0.17	1256	78	1511		213148	0.17	1257	78	1506		212726	0.17	1258	79	1497
2	3334758	0.64	129	64	215012		3334758	0.64	129	64	215006		3334759	0.64	129	64	214941		3334760	0.64	129	64	213978		3334762	0.64	130	65	212328
3	2159448	0.64	125	63	142050		2159447	0.64	125	63	142049		2159446	0.64	125	63	142033		2159448	0.64	126	63	141541		2159450	0.64	127	64	140399
4	792580	0.64	117	60	56431		789403	0.64	117	60	56197		758334	0.61	117	60	53907		792955	0.64	118	61	53816		792990	0.64	121	63	52723
Table S11. Simulated different vaccination rates in total of XVIII.
Scene	di = 0.01						di = 0.02						di = 0.03						di = 0.04						di = 0.05						di = 0.06						di = 0.07						di = 0.08						di = 0.09
	TN	TAR	DO	PT	NP		TN	TAR	DO	PT	NP		TN	TAR	DO	PT	NP		TN	TAR	DO	PT	NP		TN	TAR	DO	PT	NP		TN	TAR	DO	PT	NP		TN	TAR	DO	PT	NP		TN	TAR	DO	PT	NP		TN
XVIII	6387990	0.58	1168	69	315057		6340544	0.57	1068	77	241069		6313388	0.57	930	87	177115		6224630	0.56	1314	98	126910		5774414	0.52	1482	111	93026		5186696	0.47	1452	124	73755		4816981	0.43	1346	136	64179		4649590	0.42	1218	147	59719		4579500
1	100547	0.08	1168	83	835		53019	0.04	1068	90	467		26820	0.02	930	99	267		14058	0.01	760	111	161		8698	0.01	599	123	108		6490	0.01	458	136	82		5614	0	327	148	71		5341	0	297	159	65		5246
2	3334886	0.64	153	71	167395		3334915	0.64	252	79	125835		3334245	0.64	694	90	90486		3278864	0.63	1314	102	62786		2962938	0.57	1482	115	44563		2562766	0.49	1452	129	34604		2319796	0.45	1346	142	29867		2212129	0.42	1218	152	27754		2167495
3	2159543	0.64	144	69	111818		2159565	0.64	225	78	85739		2159279	0.64	552	88	63348		2138788	0.63	1136	99	45782		2012701	0.6	1321	112	33880		1839239	0.55	1307	125	27054		1726435	0.51	1211	137	23621		1674461	0.5	1087	147	22003		1652534
4	793014	0.64	124	66	46048		793045	0.64	135	73	36817		793044	0.64	184	82	28647		792920	0.64	378	92	21831		790076	0.64	750	104	16877		778201	0.63	885	116	13785.9		765135	0.62	848	127	12107.7		757658	0.61	746	138	11272		754225
[truncated: 9 more columns]
